# Supplementary material for: Post-acute care for frail older people decreases 90-day emergency room visits, readmissions and mortality: An interventional study
Source: PLoS One. 2023 Jan 6;18(1):e0279654. doi: 10.1371/journal.pone.0279654 (PMC9821781; doi:10.1371/journal.pone.0279654)
Supplement: S3 File — (XLSX) [file pone.0279654.s007.xlsx]

## Sheet: 工作表1
No	Group	Age	Gender	Dx	Dementia	parkinsonism	CKD	COPD	CFS	Duration	session	ADL	IADL	SPMSQ	GDS	CAM	STEADI	MNA	EQ_M	EQ_S	EQ_U	EQ_P	EQ_D	Living	caregiver	30ER_sur	30ER	60ER_sur	60ER	90ER_sur	90ER	30REad_sur	30REad	60REad_sur	60REad	90REad_sur	90REad	30Mortality_sur	30Mortality	60Mortality_sur	60Mortality	90Mortality_sur	90Mortality
1	1	78	1	1	1	0	0	0	7	21	30	0	0	2	0	1	3	2	3	3	3	3	3	1	1	0	31	0	61	0	91	0	31	0	61	0	91	0	30	0	60	0	90
2	1	90	0	3	0	0	1	0	7	16	24	0	0	1	0	1	1	1	3	3	3	1	1	1	1	0	31	0	61	0	91	0	31	0	61	0	91	0	30	0	60	0	90
3	1	90	1	3	0	0	1	0	6	18	26	0	0	2	0	1	3	1	2	3	2	1	2	1	1	0	31	0	61	0	91	0	31	0	61	0	91	0	30	0	60	0	90
4	1	79	0	3	0	0	1	0	7	20	28	0	0	1	1	0	3	2	2	2	2	2	2	1	1	1	10	1	10	1	10	1	11	1	11	1	11	0	30	0	60	0	90
5	1	88	1	1	1	0	0	0	7	18	26	0	0	1	1	0	3	1	3	3	3	3	3	0	0	0	31	0	61	0	91	0	31	0	61	0	91	0	30	0	60	0	90
6	1	85	0	3	0	0	1	0	7	13	20	0	0	0	1	1	2	2	2	3	2	1	1	1	1	1	17	1	17	1	17	0	31	1	37	1	37	0	30	0	60	0	90
7	1	100	0	1	1	0	0	0	7	26	36	1	0	1	0	0	3	2	3	3	3	3	3	1	1	0	31	0	61	0	91	0	31	0	61	0	91	0	30	0	60	0	90
8	1	87	1	1	1	0	0	0	7	14	20	0	0	1	0	1	3	1						1	1	0	31	0	61	0	91	0	31	0	61	0	91	0	30	0	60	0	90
9	1	88	0	1	1	0	0	0	6	11	16	0	0	1	1	0	3	2	2	2	2	2	1	1	1	0	31	0	61	0	91	1	0	1	0	1	0	1	1	1	1	1	1
10	1	96	0	3	0	0	1	0	6	26	36	0	0	1	0	1	3	2	2	2	2	1	1	1	1	0	31	0	61	0	91	0	31	0	61	0	91	0	30	0	60	0	90
11	1	90	1	3	0	0	1	0	7	23	32	0	0	2	0	0	3	1	2	3	3	1	1	0	0	0	31	0	61	0	91	0	31	0	61	0	91	0	30	0	60	0	90
12	1	95	1	1	1	0	0	0	7	19	26	1	0	1	1	0	3	2	2	2	2	1	1	0	1	0	31	0	61	0	91	0	31	1	42	1	42	0	30	0	60	0	90
13	1	80	0	1	1	0	0	0	7	11	16	0	0	1	0	1	3	1	3	2	2	2	2	1	1	0	31	0	61	0	91	1	16	1	16	1	16	0	30	0	60	0	90
14	1	96	0	4	0	0	0	1	7	10	16	0	0	1	1	0	3	2	3	3	3	3	3	0	1	0	31	0	61	0	91	0	31	0	61	0	91	0	30	0	60	0	90
15	1	88	0	3	0	0	1	0	7	6	8	0	0	2	1	0	3	1	3	3	3	2	1	1	1	0	31	1	54	1	54	1	0	1	0	1	0	0	30	0	60	0	90
16	1	82	1	4	0	0	0	1	6	10	16	0	0	1	0	1	3	2	2	2	2	2	2	1	1	1	2	1	2	1	2	1	2	1	2	1	2	0	30	0	60	0	90
17	1	91	1	1	1	0	0	0	7	17	24	0	0	2	0	1	3	2	3	3	3	3	2	1	0	0	31	0	61	0	91	0	31	0	61	0	91	0	30	0	60	0	90
18	1	78	0	4	0	0	0	1	7	18	26	0	0	1	0	1	3	2	3	3	3	3	3	1	1	0	31	0	61	0	91	0	31	0	61	0	91	0	30	0	60	0	90
19	1	83	0	4	0	0	0	1	7	15	20	0	0	2	0	1	3	2	2	2	2	2	2	1	1	0	31	0	61	0	91	0	31	0	61	0	91	0	30	0	60	0	90
20	1	103	1	1	1	0	0	0	7	15	20	0	0	1	1	1	3	2	2	2	2	2	2	0	1	0	31	0	61	0	91	0	31	0	61	0	91	0	30	0	60	0	90
21	1	79	1	4	0	0	0	1	6	19	26	0	0	2	1	1	2	1	2	2	2	2	1	1	0	0	31	0	61	0	91	0	31	0	61	0	91	0	30	0	60	0	90
22	1	91	1	1	1	0	0	0	5	17	24	1	0	3	0	1	3	0	1	1	1	1	1	0	1	0	31	0	61	0	91	1	0	1	0	1	0	0	30	0	60	0	90
23	1	101	1	1	1	0	0	0	6	21	30	1	0	0	1	0	2	1	3	3	3	3	3	1	1	0	31	0	61	0	91	0	31	0	61	0	91	0	30	0	60	0	90
24	1	91	0	1	1	0	0	0	7	17	24	1	0	1	0	0	3	2						1	1	0	31	0	61	0	91	0	31	0	61	0	91	0	30	0	60	0	90
25	1	91	1	3	0	0	1	0	7	6	8	0	0	3	1	1	3	2	1	1	3	1	1	1	1	1	18	1	18	1	18	1	0	1	0	1	0	0	30	0	60	0	90
26	1	88	0	3	0	0	1	0	6	20	28	0	0	1	0	1	3	2						0	1	0	31	0	61	0	91	0	31	0	61	0	91	0	30	0	60	0	90
27	1	85	0	1	1	0	0	0	7	12	16	0	0	3	0	1	3	2	3	3	3	3	3	1	0	1	4	1	4	1	4	1	5	1	5	1	5	0	30	0	60	0	90
28	1	92	1	1	1	0	0	0	7	19	26	0	0	2	0	1	3	1	3	3	3	1	1	1	0	0	31	0	61	0	91	0	31	0	61	0	91	0	30	0	60	0	90
29	1	87	0	1	1	0	0	0	7	19	26	0	0	1	1	1	3	2						1	1	0	31	0	61	0	91	0	31	0	61	0	91	0	30	0	60	0	90
30	1	88	0	2	0	1	0	0	6	19	26	0	0	1	0	1	3	1	2	2	2	2	2	1	1	0	31	0	61	0	91	0	31	0	61	0	91	0	30	0	60	0	90
31	1	85	0	1	1	0	0	0	7	5	8	0	0	1	0	1	3	1	3	2	2	2	2	1	1	1	25	1	25	1	25	1	25	1	25	1	25	0	30	0	60	0	90
32	1	90	0	1	1	0	0	0	7	21	30	0	0	1	0	1	3	1	3	2	2	2	2	1	0	0	31	0	61	0	91	0	31	0	61	0	91	0	30	0	60	0	90
33	1	82	0	4	0	0	0	1	7	14	20	0	0	1	0	0	3	1	3	2	2	2	2	1	1	1	0	1	0	1	0	1	0	1	0	1	0	0	30	0	60	0	90
34	1	97	0	3	0	0	1	0	7	20	28	0	0	2	0	0	1	1	3	2	2	2	2	1	1	0	31	0	61	0	91	0	31	0	61	0	91	0	30	0	60	0	90
35	1	90	1	1	1	0	0	0	7	17	24	0	0	1	1	0	3	2	3	2	2	2	2	0	1	0	31	0	61	0	91	0	31	0	61	0	91	0	30	0	60	0	90
36	1	80	1	2	0	1	0	0	6	19	26	0	0	1	1	1	3	1	2	2	2	1	1	1	1	0	31	1	38	1	38	0	31	0	61	0	91	0	30	0	60	0	90
37	1	99	0	1	1	0	0	0	7	21	30	0	0	1	0	1	3	1	3	3	3	2	2	1	1	0	31	0	61	0	91	0	31	0	61	0	91	0	30	0	60	0	90
38	1	91	0	4	0	0	0	1	6	20	28	0	0	1	1	1	3	2	2	2	2	1	1	1	1	0	31	0	61	0	91	1	0	1	0	1	0	0	30	0	60	0	90
39	1	101	1	1	1	0	0	0	6	5	8	0	1	1	0	1	3	1	3	3	3	2	2	1	1	0	31	0	61	0	91	0	31	0	61	0	91	0	30	0	60	0	90
40	1	80	0	4	0	0	0	1	7	17	24	0	0	3	0	1	3	2	3	3	3	2	2	1	1	0	31	0	61	0	91	0	31	0	61	0	91	0	30	0	60	0	90
41	1	100	1	1	1	0	0	0	7	20	28	1	0	1	0	0	3	2	3	3	2	2	2	1	0	0	31	0	61	0	91	0	31	0	61	0	91	0	30	0	60	0	90
42	1	88	0	1	1	0	0	0	7	17	24	0	0	3	0	0	3	1	3	3	3	1	1	1	1	0	31	0	61	0	91	0	31	0	61	0	91	0	30	0	60	0	90
43	1	98	1	1	1	0	0	0	7	11	16	0	1	3	1	0	1	2	2	2	3	2	1	1	0	0	31	0	61	0	91	0	31	0	61	0	91	0	30	0	60	0	90
44	1	94	1	4	0	0	0	1	6	12	16	0	0	1	0	0	1	2	2	2	3	2	1	0	1	0	31	0	61	0	91	1	0	1	0	1	0	0	30	0	60	0	90
45	1	98	1	1	1	0	0	0	7	21	30	0	0	3	0	0	2	2						1	1	0	31	0	61	0	91	1	0	1	0	1	0	0	30	0	60	0	90
46	1	85	1	3	0	0	1	0	7	19	26	0	0	2	0	1	1	2	3	2	2	1	1	1	1	0	31	0	61	0	91	1	0	1	0	1	0	0	30	0	60	0	90
47	1	89	0	2	0	1	0	0	7	7	10	0	0	3	0	1	3	1	3	3	2	1	1	1	1	0	31	0	61	0	91	1	0	1	0	1	0	1	6	1	6	1	6
48	1	97	0	4	0	0	0	1	6	20	28	0	0	0	0	1	3	1	2	2	2	1	1	0	1	0	31	0	61	0	91	0	31	0	61	0	91	0	30	0	60	0	90
49	1	85	0	4	0	0	0	1	7	9	14	0	0	2	0	0	3	2	3	3	3	2	2	1	1	1	0	1	0	1	0	1	0	1	0	1	0	0	30	0	60	0	90
50	1	95	1	1	1	0	0	0	7	14	20	0	0	2	1	0	3	2	3	3	3	2	2	1	1	0	31	0	61	0	91	0	31	0	61	0	91	0	30	0	60	0	90
51	1	86	1	1	1	0	0	0	7	7	10	0	0	3	0	1	3	1	2	2	2	1	1	0	1	0	31	0	61	0	91	0	31	0	61	0	91	1	0	1	0	1	0
52	1	86	0	4	0	0	0	1	7	12	16	1	0	1	0		3	1	2	3	3	1	1	0	1	1	0	1	0	1	0	1	0	1	0	1	0	0	30	0	60	0	90
53	1	82	1	1	1	0	0	0	7	19	26	1	0	1	1	0		2						1	0	0	31	0	61	0	91	0	31	0	61	0	91	0	30	0	60	0	90
54	1	96	1	1	1	0	0	0	7	20	28	0	0	2	0		3	1	3	2	2	1	2	0	1	0	31	0	61	0	91	0	31	0	61	0	91	0	30	0	60	0	90
55	1	92	0	1	1	0	0	0	6	20	28	0	0	3	0	0	3	2	3	3	3	2	2	1	1	0	31	0	61	0	91	0	31	0	61	0	91	0	30	0	60	0	90
56	1	89	0	3	0	0	1	0	6	14	20	1	0	0	0	0	3	1	2	2	2	1	1	1	0	0	31	0	61	0	91	0	31	0	61	0	91	0	30	0	60	0	90
57	1	92	0	4	0	0	0	1	7	16	24	0	0	0	1	1	3	2	2	2	2	2	2	1	1	1	0	1	0	1	0	1	0	1	0	1	0	0	30	0	60	0	90
58	1	100	1	1	1	0	0	0	7	6	8	0	0	1	0	0	2	1						1	0	0	31	0	61	0	91	0	31	0	61	0	91	0	30	0	60	0	90
59	1	90	0	2	0	1	0	0	7	4	8	1	0	2	0	1	3	1	2	2	2	1	1	1	1	0	31	0	61	0	91	0	31	0	61	0	91	0	30	0	60	0	90
60	1	89	0	4	0	0	0	1	5	15	20	0	0	0	1	1	1	1	2	2	2	1	1	1	0	0	31	0	61	0	91	0	31	0	61	0	91	0	30	0	60	0	90
61	1	90	0	1	1	0	0	0	7	18	26	0	0	1	0	0		0	3	2	3	2	1	1	1	0	31	0	61	0	91	1	21	1	21	1	21	0	30	0	60	0	90
62	1	92	0	3	0	0	1	0	6	20	28	1	0	1	0	0	3	1	2	2	2	1	2	1	1	0	31	0	61	0	91	0	31	0	61	0	91	0	30	0	60	0	90
63	1	84	1	2	0	1	0	0	6	14	20	0	1	1	1	1	3	1	2	2	2	1	1	1	1	0	31	0	61	0	91	0	31	0	61	0	91	0	30	0	60	0	90
64	1	93	0	3	0	0	1	0	6	19	26	0	1	1	0	1	3	1	2	2	2	2	2	1	0	0	31	0	61	0	91	0	31	0	61	0	91	0	30	0	60	0	90
65	1	78	0	2	0	1	0	0	6	10	16	0	1	1	1	1	2	1	2	2	3	1	1	1	0	1	1	1	1	1	1	1	1	1	1	1	1	0	30	0	60	0	90
66	1	85	0	4	0	0	0	1	7	3	6	0	0	1	0	1	3	2	3	3	3	1	1	1	1	0	31	0	61	0	91	1	0	1	0	1	0	0	30	0	60	0	90
67	1	89	1	1	1	0	0	0	7	18	26	1	0	1	0	1	2	1	2	2	2	1	1	1	1	1	0	1	0	1	0	0	31	0	61	0	91	0	30	0	60	0	90
68	1	85	0	4	0	0	0	1	7	10	16	0	0	2	0	0	3	1	3	3	3	2	2	1	1	0	31	0	61	0	91	1	0	1	0	1	0	0	30	0	60	0	90
69	1	84	0	4	0	0	0	1	7	13	20	0	0	2	0	0	3	1	2	3	3	1	1	1	0	0	31	1	40	1	40	0	31	1	41	1	41	0	30	0	60	0	90
70	1	93	1	1	1	0	0	0	7	17	24	1	0	1	0	0	1	2	2	3	3	2	2	0	1	0	31	0	61	0	91	1	0	1	0	1	0	1	2	1	2	1	2
71	1	88	1	3	0	0	1	0	5	6	8	0	0	0	0		3	1	2	2	2	2	1	1	1	0	31	0	61	0	91	1	0	1	0	1	0	0	30	0	60	0	90
72	1	84	1	1	1	0	0	0	6	23	32	0	0	2	0		3	1	2	2	2	1	1	1	0	0	31	0	61	0	91	0	31	0	61	0	91	0	30	0	60	0	90
73	1	93	0	3	0	0	1	0	6	21	30	1	0	0	0	0	3	0	2	2	2	2	2	1	0	0	31	0	61	0	91	0	31	0	61	0	91	0	30	0	60	0	90
74	1	88	1	2	0	1	0	0	6	20	28	1	0	1	0	0	3	1	2	2	2	2	2	0	1	0	31	0	61	0	91	0	31	0	61	0	91	0	30	0	60	0	90
75	1	89	0	2	0	1	0	0	7	20	28	1	0	1	0	1	2	1						1	1	0	31	0	61	0	91	0	31	0	61	0	91	0	30	0	60	0	90
76	1	87	1	1	1	0	0	0	6	11	16	0	0	3	1	1	3	1	2	2	2	2	2	1	0	0	31	0	61	0	91	0	31	0	61	0	91	0	30	0	60	0	90
77	1	92	0	3	0	0	1	0	7	12	16	1	0	1	0	0	3	2	3	3	3	2	2	0	0	0	31	1	60	1	60	1	0	1	0	1	0	0	30	0	60	0	90
78	1	91	0	1	1	0	0	0	7	21	30	0	0	1	0	1	3	1	2	2	2	2	2	1	1	0	31	0	61	0	91	0	31	0	61	0	91	0	30	0	60	0	90
79	1	79	0	2	0	1	0	0	5	13	20	0	0	0	0	1	3	1	1	2	1	2	2	1	1	0	31	0	61	0	91	0	31	0	61	0	91	0	30	0	60	0	90
80	1	80	0	1	1	0	0	0	7	27	40	0	0	2	1	0	3	2	2	2	2	2	2	0	1	0	31	0	61	0	91	1	0	1	0	1	0	0	30	0	60	0	90
81	1	89	0	1	1	0	0	0	6	12	16	0	0	0	0	1	3	1	2	3	2	2	2	0	1	0	31	0	61	0	91	1	0	1	0	1	0	0	30	0	60	0	90
82	1	90	0	1	1	0	0	0	6	21	30	1	0	0	0	1	3	2	2	2	2	2	2	1	1	0	31	0	61	0	91	0	31	0	61	0	91	0	30	0	60	0	90
83	1	88	0	2	0	1	0	0	7	13	20	0	0	2	0	1	3	1	3	3	3	2	2	0	1	0	31	0	61	0	91	0	31	0	61	0	91	0	30	0	60	0	90
84	1	90	1	1	1	0	0	0	7	14	20	0	0	2	0	1	1	1	3	3	3	2	2	0	0	0	31	0	61	0	91	1	0	1	0	1	0	1	12	1	12	1	12
85	1	81	0	2	0	1	0	0	6	14	20	0	0	1	1	1	3	2	2	2	2	2	2	0	1	0	31	0	61	0	91	0	31	0	61	0	91	0	30	0	60	0	90
86	1	90	0	1	1	0	0	0	7	14	20	0	0	1	0	1	3	1	3	3	3	2	2	0	0	1	22	1	22	1	22	0	31	0	61	0	91	0	30	0	60	0	90
87	1	85	0	1	1	0	0	0	6	13	20	0	0	3	0	1	3	1	2	2	3	2	2	1	0	0	31	0	61	0	91	0	31	0	61	0	91	0	30	0	60	0	90
88	1	96	0	3	0	0	1	0	7	15	20	0	0	3	1	1	3	1	3	2	2	2	1	1	0	0	31	0	61	0	91	0	31	0	61	0	91	0	30	0	60	0	90
89	1	92	0	4	0	0	0	1	5	19	26	0	0	0	0	0	2	1	2	2	2	2	3	1	1	0	31	0	61	0	91	0	31	0	61	0	91	0	30	0	60	0	90
90	1	83	0	4	0	0	0	1	7	6	8	0	0	0	0	0	2	2	3	2	2	1	1	1	1	1	1	1	1	1	1	1	1	1	1	1	1	0	30	0	60	0	90
91	1	88	1	1	1	0	0	0	6	13	20	0	0	3	0	1	2	2	2	3	3	2	2	1	0	0	31	0	61	0	91	0	31	0	61	0	91	0	30	0	60	0	90
92	1	84	1	1	1	0	0	0	7	15	20	0	0	1	0	1	3	2	3	2	2	2	2	1	0	0	31	0	61	0	91	0	31	0	61	0	91	0	30	0	60	0	90
93	1	94	1	1	1	0	0	0	6	21	30	0	0	0	1	0	3	0	3	3	3	3	3	1	1	0	31	0	61	0	91	0	31	0	61	0	91	0	30	0	60	0	90
94	1	78	1	1	1	0	0	0	5	18	26	0	0	1	1	1	3	2	2	2	2	1	1	0	1	0	31	0	61	0	91	0	31	0	61	0	91	0	30	0	60	0	90
95	1	85	1	1	1	0	0	0	5	20	28	0	0	0	1	0	2	0	2	2	2	2	1	0	1	0	31	0	61	0	91	1	13	1	13	1	13	0	30	0	60	0	90
96	1	88	0	4	0	0	0	1	7	7	10	0	0		0	1	3	1	3	3	3	2		1	1	0	31	0	61	0	91	0	31	0	61	0	91	0	30	0	60	0	90
97	1	87	1	1	1	0	0	0	7	13	20	0	0	1	0	1	3	1	2	3	3	1	3	1	1	0	31	0	61	1	86	0	31	0	61	0	91	0	30	0	60	0	90
98	1	88	0	1	1	0	0	0	5	21	30	1	0	2	0	0	3	2	2	2	2	2	1	1	0	1	15	1	15	1	15	1	0	1	0	1	0	0	30	0	60	0	90
99	1	77	0	1	1	0	0	0	6	6	8	0	0	0	0	1	3	0	2	2	2	2	1	1	1	0	31	0	61	0	91	0	31	0	61	0	91	0	30	0	60	0	90
100	1	91	1	1	1	0	0	0	6	14	20	0	0		0	1	2	2	3	3	3	1	1	1	0	0	31	0	61	0	91	0	31	0	61	0	91	0	30	0	60	0	90
101	1	95	1	1	1	0	0	0	6	14	20	0	0	0	1	0	2	2	2	2	2	2	2	0	1	0	31	0	61	0	91	0	31	0	61	0	91	0	30	0	60	0	90
102	1	94	1	4	0	0	0	1	7	20	28	1	0	1	1	1	2	1	3	3	3	3	3	1	0	0	31	0	61	0	91	0	31	0	61	0	91	0	30	0	60	0	90
103	1	81	1	3	0	0	1	0	6	2	4	0	0	3	1	1	3	2	2	2	2	1	1	0	1	0	31	0	61	1	67	0	31	0	61	1	67	0	30	0	60	0	90
104	1	86	1	1	1	0	0	0	7	20	28	1	0		0	0	2	1	2	3	3	2	2	1	0	0	31	0	61	0	91	0	31	0	61	0	91	0	30	0	60	0	90
105	1	76	1	1	1	0	0	0	7	7	10	0	0		0	1	3	1	2	2	3	3	3	1	1	0	31	0	61	0	91	1	0	1	0	1	0	0	30	0	60	0	90
106	1	82	1	4	0	0	0	1	7	20	28	0	0	3	1	0	3	2	3	3	3	3	3	1	1	0	31	1	44	1	44	0	31	0	61	1	67	0	30	0	60	0	90
107	1	79	0	4	0	0	0	1	6	8	10	0	0	1	1	1	3	0	2	2	3	2	2	1	1	0	31	0	61	0	91	0	31	0	61	0	91	0	30	0	60	0	90
108	1	80	0	4	0	0	0	1	6	20	28	0	0	0	1	1	2	0	1	1	1	1	1	1	0	0	31	0	61	0	91	0	31	0	61	0	91	0	30	0	60	0	90
109	1	92	0	4	0	0	0	1	7	20	28	0	0	1	0	1	3	2	2	2	2	1	1	1	1	0	31	1	31	1	31	0	31	0	61	0	91	0	30	0	60	0	90
110	1	88	0	1	1	0	0	0	6	19	26	0	0	1	1	1	3	2	2	2	2	2	2	1	0	0	31	0	61	0	91	0	31	0	61	0	91	0	30	0	60	0	90
111	1	94	0	1	1	0	0	0	7	14	20	0	0	1	0	1	2	1	2	2	3	3	3	1	0	0	31	0	61	0	91	0	31	0	61	0	91	0	30	0	60	0	90
112	1	97	0	3	0	0	1	0	7	12	16	0	0	0	1	0	3	1	2	3	2	1	1	0	1	0	31	0	61	0	91	0	31	0	61	0	91	0	30	0	60	0	90
113	1	88	0	4	0	0	0	1	6	4	8	0	0	1	0	0	3	2	2	2	2	1	1	1	1	1	0	1	0	1	0	1	0	1	0	1	0	0	30	0	60	0	90
114	1	77	1	3	0	0	1	0	6	15	20	0	0	1	0	1	3	2	2	2	2	1	1	1	0	0	31	0	61	0	91	0	31	0	61	0	91	0	30	0	60	0	90
115	1	78	1	1	1	0	0	0	7	16	24	0	0	0	1	1		1	2	2	2	1	1	1	1	0	31	0	61	0	91	0	31	0	61	0	91	0	30	0	60	0	90
116	1	100	1	1	1	0	0	0	7	4	8	0	0	3	1	1	1	2	2	3	3	2	1	1	1	0	31	0	61	0	91	0	31	0	61	0	91	0	30	0	60	0	90
117	1	78	0	1	1	0	0	0	5	19	26	0	0	0	0	1	3	1	2	3	3	2	1	1	0	0	31	0	61	0	91	0	31	0	61	0	91	0	30	0	60	0	90
118	1	78	1	1	1	0	0	0	6	19	0	0	0	0	0	1	3	1	1	1	3	1	1	0	1	0	31	0	61	0	91	0	31	0	61	0	91	0	30	0	60	0	90
119	1	85	1	1	1	0	0	0	7	13	0	0	0	0	1	1	3	1	3	2	2	3	1	1	1	0	31	0	61	0	91	0	31	0	61	1	64	0	30	0	60	0	90
120	1	90	0	1	1	0	0	0	7	19	0	0	0	0	0		2	2	3	2	3	2	3	0	1	0	31	0	61	0	91	1	0	1	0	1	0	0	30	0	60	0	90
121	1	90	0	1	1	0	0	0	7	9		0	0	1	1	0	3	1	3	3	3	3	1	1	1	1	0	1	0	1	0	1	0	1	0	1	0	0	30	0	60	0	90
122	1	90	0	3	0	0	1	0	5	14		0	0	0	0	0	2	1	1	1	1	2	2	1	1	0	31	0	61	0	91	0	31	0	61	0	91	0	30	0	60	0	90
123	1	75	0	4	0	0	0	1	6	12	3	0	0	0	1	0	2	2	2	2	2	1	1	0	1	0	31	0	61	0	91	0	31	0	61	0	91	0	30	0	60	0	90
124	1	95	0	1	1	0	0	0	6	20	1	0	0	3	1	0	2	2	2	3	3	1	1	1	1	0	31	0	61	1	62	0	31	0	61	1	62	0	30	0	60	0	90
125	1	89	1	3	0	0	1	0	7	19		1	0	1	0	1	2	1	3	2	3	2	2	1	0	0	31	0	61	0	91	0	31	0	61	0	91	0	30	0	60	0	90
126	1	86	1	3	0	0	1	0	6	11	4	0	0	0	1	1	3	1	2	2	3	2	1	1	0	0	31	0	61	0	91	0	31	0	61	0	91	0	30	0	60	0	90
127	1	92	0	1	1	0	0	0	6	14		0	0	1	0	0	3	2	2	2	2	1	1	1	0	0	31	0	61	0	91	0	31	0	61	0	91	0	30	0	60	0	90
128	1	89	0	3	0	0	1	0	7	14	3	0	0	3	0	0	2	2	2	3	3	1	1	1	0	0	31	0	61	0	91	1	22	1	22	1	22	0	30	0	60	0	90
129	1	84	0	1	1	0	0	0	7	7	3	0	0	3	0	0	3	2	3	3	3	2	1	1	0	0	31	1	38	1	38	0	31	1	38	1	38	0	30	0	60	0	90
130	1	85	1	3	0	0	1	0	5	14		0	0	1	1	0	3	1	2	2	2	1	1	1	0	1	7	1	7	1	7	1	7	1	7	1	7	0	30	0	60	0	90
131	1	87	1	4	0	0	0	1	6	3		0	0	1	0	0	3	1	2	2	2	1	1	1	1	1	6	1	6	1	6	1	7	1	7	1	7	0	30	0	60	0	90
132	1	81	1	3	0	0	1	0	6	19	5	0	0	1	1	0	3	1	2	2	2	2	2	1	1	0	31	0	61	0	91	0	31	0	61	0	91	0	30	0	60	0	90
133	1	91	1	3	0	0	1	0	6	13	3	0	0	1	0	0	3	2	2	2	2	2	2	1	0	0	31	1	42	1	42	0	31	1	43	1	43	0	30	0	60	0	90
134	1	92	0	4	0	0	0	1	7	11	4	0	0	1	1	0	3	1	3	2	2	2	2	0	1	0	31	1	52	1	52	0	31	1	52	1	52	0	30	1	53	1	53
135	1	86	1	3	0	0	1	0	6	15	6	0	0	1	1	1	2	1	2	1	3	2	2	1	1	0	31	0	61	0	91	0	31	0	61	0	91	0	30	0	60	0	90
136	1	83	1	3	0	0	1	0	6	14		0	0	0	0	0	2	1	2	1	2	1	1	1	0	0	31	0	61	0	91	0	31	0	61	0	91	0	30	0	60	0	90
137	1	89	0	3	0	0	1	0	7	5	1	0	0	0	0	0	3	2	3	3	3	1	2	0	0	0	31	0	61	0	91	0	31	0	61	0	91	0	30	0	60	0	90
138	1	79	1	1	1	0	0	0	6	8	1	0	0	2	0	0	2	1	2	2	3	2	1	1	1	1	0	1	0	1	0	1	0	1	0	1	0	0	30	0	60	0	90
139	1	77	1	3	0	0	1	0	6	15	5	0	0	0	0	0	2	2	2	1	2	1	1	1	0	1	8	1	8	1	8	1	8	1	8	1	8	0	30	0	60	0	90
140	1	88	1	1	1	0	0	0	6	13	2	0	0	0	0	0	3	1	3	3	3	3	1	1	0	1	13	1	13	1	13	1	14	1	14	1	14	0	30	0	60	0	90
141	1	93	1	1	1	0	0	0	7	12		0	0	3	0	1	2	1	3	3	2	2	2	1	0	0	31	0	61	1	71	0	31	0	61	1	71	0	30	0	60	0	90
142	1	87	1	1	1	0	0	0	6	18		0	0	0	0	0	3	1	2	2	2	2	2	1	0	0	31	0	61	0	91	0	31	0	61	0	91	0	30	0	60	0	90
143	1	87	1	3	0	0	1	0	6	12	3	0	0	0	1	0	3	1	2	1	2	1	1	1	0	0	31	0	61	0	91	0	31	0	61	0	91	0	30	0	60	0	90
144	1	88	1	1	1	0	0	0	7	14	5	1	0	1	0	0	3	1	3	3	3	2	1	1	0	1	26	1	26	1	26	0	31	0	61	0	91	1	26	1	26	1	26
145	1	93	0	3	0	0	1	0	5	16		0	0	0	0	1	2	0	1	1	1	1	1	1	0	0	31	0	61	0	91	0	31	0	61	0	91	0	30	0	60	0	90
146	1	92	1	3	0	0	1	0	7	17		0	0	1	0	0	3	1	2	2	2	2	1	1	0	0	31	0	61	0	91	0	31	0	61	1	70	0	30	0	60	0	90
147	1	86	0	3	0	0	1	0	6	20	6	0	0	0	1	0	2	2	3	3	2	2	2	1	1	1	3	1	3	1	3	1	3	1	3	1	3	0	30	0	60	1	72
148	1	87	1	2	0	1	0	0	5	14	4	0	0	1	0	1	2	0	1	1	1	1	1	1	0	0	31	1	32	1	32	0	31	1	32	1	32	0	30	0	60	0	90
149	1	79	0	3	0	0	1	0	5	14		0	0	1	1	0	3	2	2	3	2	1	1	1	0	1	1	1	1	1	1	1	1	1	1	1	1	0	30	0	60	0	90
150	1	82	1	3	0	0	1	0	6	15		0	0	0	0	0	3	1	2	2	2	1	1	1	0	0	31	0	61	0	91	0	31	0	61	0	91	0	30	0	60	0	90
151	1	89	0	2	0	1	0	0	5	18	7	0	0	1	0	0	3	1	2	2	2	1	1	1	0	0	31	0	61	0	91	0	31	0	61	0	91	0	30	0	60	0	90
152	1	75	1	3	0	0	1	0	7	4	2	0	0	1	1	0	3	1	3	3	3	2	2	1	0	1	0	1	0	1	0	1	0	1	0	1	0	0	30	1	31	1	31
153	1	86	0	1	1	0	0	0	7	11	3	1	0	1	1	1	3	1	2	3	2	2	2	1	1	1	19	1	19	1	19	1	19	1	19	1	19	1	20	1	20	1	20
154	1	84	0	3	0	0	1	0	5	13	3	0	1	0	1	0	2	0	2	1	2	1	1	1	0	0	31	0	61	0	91	0	31	0	61	0	91	0	30	0	60	0	90
155	1	82	1	3	0	0	1	0	6	14	4	0	0	0	1	0	2	0	2	2	2	2	3	1	0	0	31	1	57	1	57	0	31	1	57	1	57	0	30	0	60	0	90
156	1	80	0	3	0	0	1	0	7	10	3	0	0	0	0	0	3	0	2	3	2	1	1	1	1	0	31	0	61	0	91	0	31	0	61	0	91	0	30	0	60	0	90
157	1	83	1	2	0	1	0	0	5	16		1	0	0	0	0	2	0	1	1	1	1	1	1	0	0	31	0	61	0	91	0	31	0	61	0	91	0	30	0	60	0	90
158	1	88	0	1	1	0	0	0	5	11	4	0	0	0	0	0	3	1	2	2	2	2	2	1	0	0	31	1	32	1	32	0	31	1	32	1	32	0	30	0	60	0	90
159	1	87	1	3	0	0	1	0	6	10	2	0	0	1	0	0	3	2	2	2	2	1	1	1	0	0	31	0	61	0	91	0	31	0	61	0	91	0	30	0	60	0	90
160	1	86	1	1	1	0	0	0	7	20	8	0	0	1	1	0	3	2	2	2	2	1	1	1	1	0	31	0	61	0	91	0	31	0	61	0	91	0	30	0	60	0	90
161	1	82	0	3	0	0	1	0	7	6		0	0	1	0	1	3	2	2	2	2	1	1	1	0	1	1	1	1	1	1	1	2	1	2	1	2	0	30	0	60	0	90
162	1	88	0	2	0	1	0	0	6	14	4	0	0	0	0	0	3	1	2	1	1	2	1	0	0	0	31	0	61	0	91	0	31	0	61	0	91	0	30	0	60	0	90
163	1	88	1	3	0	0	1	0	6	10	4	0	0	0	0	0	3	1	2	2	2	1	1	1	1	1	25	1	25	1	25	1	26	1	26	1	26	0	30	0	60	0	90
164	1	94	1	3	0	0	1	0	7	7	2	0	0	3	1	0	3	1	3	3	3	2	1	1	0	0	31	0	61	0	91	0	31	0	61	0	91	0	30	0	60	0	90
165	1	88	1	3	0	0	1	0	6	12	5	0	0	2	0	0	3	1	2	2	2	1	1	1	1	0	31	0	61	0	91	0	31	0	61	0	91	0	30	0	60	0	90
166	1	79	1	1	1	0	0	0	7	12	5	0	0		0	0	3	1	3	3	3	1	2	1	1	0	31	0	61	1	72	0	31	0	61	1	72	0	30	0	60	0	90
167	1	89	0	2	0	1	0	0	5	21	6	0	0	0	1	0	2	1	2	1	1	1	1	1	0	1	5	1	5	1	5	0	31	0	61	0	91	0	30	0	60	0	90
168	1	81	1	3	0	0	1	0	7	14	4	0	0	3	0	0	2	2	3	3	3	1	1	1	1	0	31	0	61	0	91	1	14	1	14	1	14	0	30	0	60	0	90
169	1	77	1	3	0	0	1	0	7	11	3	0	1		0	0	3		3	3	3	3	2	1	1	0	31	0	61	0	91	0	31	0	61	0	91	0	30	0	60	0	90
170	1	88	0	1	1	0	0	0	6	13	4	0	0	2	0	0	3	2	2	2	2	1	1	1	1	0	31	0	61	0	91	0	31	0	61	0	91	0	30	0	60	0	90
171	1	90	1	3	0	0	1	0	7	13		0	0	2	0	1	3	1	3	3	3	3	3	1	0	0	31	0	61	0	91	0	31	0	61	0	91	0	30	0	60	0	90
172	1	81	1	3	0	0	1	0	5	10	4	0	0	2	0	0	3	1	1	1	1	1	2	1	1	0	31	0	61	0	91	0	31	0	61	0	91	0	30	0	60	0	90
173	1	95	0	3	0	0	1	0	7	18		0	0	2	0	1	3	2	2	2	2	1	1	1	0	0	31	0	61	0	91	0	31	0	61	0	91	0	30	0	60	0	90
174	1	91	1	3	0	0	1	0	5	9	5	0	0	0	0	0	1	1	1	1	1	1	1	1	0	0	31	0	61	1	61	0	31	0	61	1	61	0	30	0	60	0	90
175	1	88	1	3	0	0	1	0	6	27	12	0	0	1	1	0	3	1	2	2	2	1	2	1	0	0	31	0	61	0	91	0	31	0	61	0	91	0	30	0	60	0	90
176	1	93	1	3	0	0	1	0	7	26	8	0	0		1	0	3	2	3	3	3	1	2	1	0	0	31	0	61	0	91	0	31	0	61	0	91	0	30	0	60	0	90
177	1	79	0	3	0	0	1	0	7	7	3	0	0		0	0	3	2	2	3	3	1	2	0	0	0	31	0	61	0	91	0	31	0	61	0	91	0	30	0	60	0	90
178	1	77	1	3	0	0	1	0	6	11	2	0	0	1	1	0	3	1	2	2	2	1	1	1	1	1	27	1	27	1	27	1	27	1	27	1	27	0	30	0	60	0	90
179	1	93	0	1	1	0	0	0	7	8	2	0	0	2	0		3	1	3	3	3	3	3	1	0	0	31	1	59	1	59	0	31	1	59	1	59	0	30	0	60	1	65
180	1	90	1	1	1	0	0	0	6	20	4	1	0	0	1		2	1	1	1	2	2	2	1	0	0	31	0	61	0	91	0	31	0	61	0	91	0	30	0	60	0	90
181	1	92	0	2	0	1	0	0	5	18		0	0	1	0	1	3	2	2	2	2	1	1	1	0	0	31	0	61	0	91	0	31	0	61	0	91	0	30	0	60	0	90
182	1	81	1	4	0	0	0	1	7	5	1	0	0	1	0	0	3	2	3	3	3	2	1	1	1	1	0	1	0	1	0	1	0	1	0	1	0	0	30	0	60	0	90
183	1	91	1	3	0	0	1	0	5	10	4	0	0		1	0	3	1	2	3	3	2	2	1	0	0	31	0	61	0	91	0	31	0	61	0	91	0	30	0	60	0	90
184	1	90	1	3	0	0	1	0	5	13	4	1	0	0	0	0	2	2	2	1	1	2	1	1	0	1	30	1	30	1	30	1	30	1	30	1	30	0	30	0	60	0	90
185	1	81	1	1	1	0	0	0	7	14	3	1	0		1	0	2	2	2	2	3	2	1	0	1	0	31	0	61	0	91	0	31	0	61	0	91	0	30	0	60	0	90
186	1	86	0	3	0	0	1	0	6	3	1	0	0	2	0	0	2	1	1	1	1	1	1	1	0	1	9	1	9	1	9	0	31	0	61	0	91	0	30	0	60	0	90
187	1	76	1	2	0	1	0	0	6	28	6	0	0	0	1	0	3	1	2	2	3	2	2	0	0	0	31	0	61	0	91	0	31	0	61	0	91	0	30	0	60	0	90
188	1	87	1	3	0	0	1	0	6	16		0	0	3	0	0	3	1	2	2	2	2	1	1	0	0	31	0	61	0	91	0	31	0	61	0	91	0	30	0	60	0	90
189	1	80	0	3	0	0	1	0	6	5	1	0	0		0	0								1	1	0	31	0	61	0	91	0	31	0	61	0	91	0	30	0	60	0	90
190	1	84	0	2	0	1	0	0	6	13	4	0	0	1	0	0	3							1	1	0	31	0	61	0	91	0	31	0	61	0	91	0	30	0	60	0	90
191	1	86	1	3	0	0	1	0	6	18	4	0	0	1	1	0	3	1						0	1	0	31	0	61	0	91	0	31	0	61	0	91	0	30	0	60	0	90
192	1	93	0	3	0	0	1	0	7	7	1	0	0	3	0	0	3	2	3	3	3	2	2	0	0	0	31	0	61	0	91	0	31	0	61	0	91	0	30	1	45	1	45
193	1	93	0	3	0	0	1	0	5	13	3	0	0	0	0	0	2	0	2	1	2	1	1	1	1	0	31	0	61	0	91	0	31	0	61	0	91	0	30	0	60	0	90
194	1	92	1	1	1	0	0	0	7	14	4	0	0	2	0	0	2	2	3	3	2	1	2	1	1	0	31	0	61	0	91	0	31	0	61	0	91	0	30	0	60	0	90
195	1	86	1	3	0	0	1	0	6	7	3	0	0	1	0	0	3	1	3	3	3	2	1	1	1	0	31	0	61	0	91	0	31	0	61	0	91	0	30	0	60	0	90
196	1	77	1	3	0	0	1	0	6	10	4	0	0	2	1	0	2	2	3	3	3	1	1	1	1	0	31	0	61	0	91	0	31	0	61	0	91	0	30	0	60	0	90
197	1	91	1	1	1	0	0	0	5	14	4	0	0	2	0		2	2	1	1	1	1	1	1	1	0	31	0	61	0	91	0	31	0	61	0	91	0	30	0	60	0	90
198	1	99	0	4	0	0	0	1	5	14	4	0	0	0	0	0	2	1	1	1	1	2	1	1	1	0	31	0	61	0	91	0	31	0	61	0	91	0	30	0	60	0	90
199	1	90	1	3	0	0	1	0	7	20	5	0	0	3	0	0	2	0	3	3	3	1	1	1	1	0	31	0	61	0	91	0	31	0	61	0	91	0	30	0	60	0	90
200	1	89	0	2	0	1	0	0	5	13	3	0	0	1	0	0	3	0	1	1	2	1	1	0	0	0	31	0	61	0	91	0	31	0	61	0	91	0	30	0	60	0	90
201	1	90	1	1	1	0	0	0	7	15		0	0	0	0	0	3	1	3	3	3	1	1	1	0	0	31	0	61	0	91	0	31	0	61	0	91	0	30	0	60	0	90
202	1	84	1	3	0	0	1	0	7	6	1	0	0	1	0	0	3	2	2	3	3	3	2	1	1	1	14	1	14	1	14	1	14	1	14	1	14	0	30	0	60	0	90
203	1	92	0	4	0	0	0	1	7	13	2	0	0	2	0		2	1	3	3	3	1	1	0	0	0	31	0	61	0	91	0	31	0	61	0	91	0	30	0	60	0	90
204	1	87	1	1	1	0	0	0	5	20	6	0	0	0	0	0	1	0	1	1	1	1	1	1	0	0	31	0	61	0	91	0	31	0	61	0	91	0	30	0	60	0	90
205	1	98	0	3	0	0	1	0	7	14	4	0	0	3	0	0	1	1	3	3	3	1	1	1	1	0	31	0	61	0	91	0	31	0	61	0	91	0	30	0	60	0	90
206	0	88	0	3	0	0	1	0	5	17	0	0	0	0	0	0	1	0	1	1	1	1	1	1	1	0	31	0	61	0	91	0	31	0	61	0	91	0	30	0	60	0	90
207	0	86	0	2	0	1	0	0	6	17	0	0	0	0	0	0	3	1	2	2	2	2	1	0	1	0	31	0	61	0	91	0	31	0	61	0	91	0	30	0	60	0	90
208	0	84	1	3	0	0	1	0	5	15	0	0	0	0	0	0	3	1	1	1	1	2	1	1	1	0	31	0	61	0	91	0	31	0	61	0	91	0	30	0	60	0	90
209	0	76	0	3	0	0	1	0	5	8	0	0	0	2	0	0	1	0	1	1	1	1	1	0	1	0	31	0	61	0	91	0	31	0	61	0	91	0	30	0	60	0	90
210	0	91	1	3	0	0	1	0	5	17	0	1	0	0	1		3	0	1	2	1	2	1	0	1	0	31	0	61	0	91	0	31	0	61	0	91	0	30	0	60	0	90
211	0	83	1	3	0	0	1	0	7	14	0	0	0	2	0	0	3	0	2	3	3	2	2	1	1	0	31	1	44	1	44	0	31	1	34	1	34	0	30	0	60	0	90
212	0	78	0	4	0	0	0	1	7	14	0	0	0	3	1	0	2	1	3	3	3	2	2	0	0	1	17	1	17	1	17	0	31	0	61	0	91	0	30	0	60	0	90
213	0	95	0	3	0	0	1	0	7	17	0	0	0	0	0	0	3	1	3	3	3	1	1	1	1	0	31	0	61	0	91	0	31	0	61	0	91	0	30	0	60	0	90
214	0	96	0	4	0	0	0	1	7	10	0	0	0	0	0	0	3	2	3	3	2	2	2	1	1	1	12	1	12	1	12	1	12	1	12	1	12	0	30	0	60	0	90
215	0	79	0	3	0	0	1	0	6	18	0	0	0	1	0	0	3	0	2	2	2	2	1	1	1	0	31	0	61	0	91	0	31	0	61	0	91	0	30	0	60	0	90
216	0	80	1	2	0	1	0	0	5	21	0	1	0	0	0	0	2	1	2	2	1	3	1	1	0	0	31	1	44	1	44	0	31	0	61	0	91	0	30	0	60	0	90
217	0	81	0	3	0	0	1	0	6	22	0	0	0	1	0	0	1	1	3	3	3	1	1	1	1	0	31	1	49	1	49	1	14	1	14	1	14	0	30	0	60	0	90
218	0	88	0	3	0	0	1	0	6	21	0	0	0	2	0	0	3	1	2	3	3	1	2	1	1	1	13	1	13	1	13	1	13	1	13	1	13	0	30	0	60	0	90
219	0	99	1	3	0	0	1	0	7	16	0	0	0	1	0	0	3	1	3	3	3	1	1	1	1	0	31	0	61	0	91	0	31	0	61	0	91	0	30	0	60	0	90
220	0	90	0	3	0	0	1	0	7	19	0	0	0	1	0	0	3	1	2	3	3	2	1	1	1	0	31	0	61	1	72	0	31	0	61	1	72	0	30	0	60	0	90
221	0	81	1	3	0	0	1	0	7	14	0	0	0	2	1	0	3	1	3	3	3	2	2	1	1	1	19	1	19	1	19	1	22	1	22	1	22	0	30	1	53	1	53
222	0	88	1	3	0	0	1	0	5		0	0	0	0	1	0	3	1	2	2	2	2	1	1	1	0	31	0	61	0	91	0	31	1	60	1	60	0	30	0	60	0	90
223	0	79	0	3	0	0	1	0	6	19	0	0	0	2	0	0	1	1	2	3	3	1	1	1	1	0	31	0	61	0	91	1	14	1	14	1	14	0	30	0	60	0	90
224	0	86	1	3	0	0	1	0	5	19	0	0	0	0	0	0	1	0	1	1	2	2	3	1	1	0	31	0	61	0	91	0	31	0	61	0	91	0	30	0	60	0	90
225	0	90	1	3	0	0	1	0	5	17	0	0	0	1	0	0	3	1	3	3	3	3	1	1	1	1	11	1	11	1	11	1	11	1	11	1	11	0	30	0	60	0	90
226	0	77	1	3	0	0	1	0	5	13	0	0	0	1	0	0	1	1	2	2	3	1	1	0	1	0	31	0	61	1	76	0	31	0	61	1	87	0	30	0	60	0	90
227	0	86	0	3	0	0	1	0	7	14	0	0	0	3	0	0	3	2	3	3	3	3	3	0	1	1	9	1	9	1	9	0	31	0	61	0	91	1	9	1	9	1	9
228	0	86	1	3	0	0	1	0	6	22	0	0	0	0	0	0	2	2	3	2	2	2	2	0	0	1	9	1	9	1	9	1	9	1	9	1	9	0	30	0	60	1	86
229	0	88	1	3	0	0	1	0	5	17	0	0	0	0	0	0	1	0	1	2	2	2	1	1	1	0	31	0	61	0	91	0	31	0	61	0	91	0	30	0	60	0	90
230	0	76	1	2	0	1	0	0	5	14	0	0	0	0	0	0	1	0	2	2	2	2	2	0	1	0	31	0	61	0	91	0	31	0	61	0	91	0	30	0	60	0	90
231	0	78	0	3	0	0	1	0	7	13	0	0	0	2	0	0	1	1	3	3	3	1	1	1	1	0	31	1	55	1	55	0	31	1	55	1	55	0	30	0	60	0	90
232	0	80	0	3	0	0	1	0	7	10	0	1	0	1	0	0	1		3	3	3	1	1	0	1	0	31	0	61	0	91	0	31	0	61	0	91	0	30	0	60	0	90
233	0	87	0	3	0	0	1	0	7	14	0	0	0	2	0	0	1	1	2	2	3	2	1	1	0	0	31	0	61	0	91	0	31	0	61	1	75	0	30	0	60	0	90
234	0	88	0	3	0	0	1	0	7	13	0	0	0	2	0	0	1	1	3	3	3	2	1	1	1	0	31	1	51	1	51	1	2	1	2	1	2	0	30	0	60	0	90
235	0	82	1	4	0	0	0	1	7	20	0	0	0	3	0	0	3	1	2	2	2	1	1	1	0	0	31	0	61	0	91	0	31	0	61	0	91	1	2	1	2	1	2
236	0	85	1	3	0	0	1	0	6	18	0	1	0	0	0	0	2	1	2	2	2	1	2	0	0	0	31	0	61	0	91	0	31	0	61	0	91	0	30	0	60	0	90
237	0	78	0	4	0	0	0	1	7	16	0	0	0	0	0	0	2	0	2	3	3	2	1	0	1	0	31	0	61	0	91	0	31	0	61	0	91	0	30	0	60	0	90
238	0	99	0	3	0	0	1	0	5	16	0	0	0	2	0	0	3	0	2	2	2	2	2	1	0	1	4	1	4	1	4	0	31	0	61	1	71	0	30	0	60	1	86
239	0	79	1	1	1	0	0	0	6	14	0	0	0	2	0	0	3	1	3	3	3	2	1	1	1	0	31	0	61	0	91	0	31	0	61	0	91	1	15	1	15	1	15
240	0	84	0	3	0	0	1	0	6	7	0	0	0	1	0	0	3	2	2	2	3	2	1	1	1	0	31	0	61	0	91	0	31	0	61	0	91	0	30	0	60	0	90
241	0	88	0	3	0	0	1	0	6	14	0	0	0	0	0	0	1		3	3	2	2	2	1	0	0	31	0	61	0	91	0	31	0	61	0	91	0	30	0	60	0	90
242	0	91	0	4	0	0	0	1	6	14	0	0	0	3	0	0	3	0	2	3	3	2	2	1	1	0	31	0	61	0	91	0	31	0	61	0	91	1	1	1	1	1	1
243	0	95	0	4	0	0	0	1	7	14	0	0	0	3	0	0	2	2	3	3	3	3	3	0	1	0	31	0	61	0	91	0	31	0	61	0	91	0	30	0	60	0	90
244	0	87	0	3	0	0	1	0	7	14	0	1	0	0	1	1	3	1	3	3	3	2	2	0	1	1	8	1	8	1	8	1	9	1	9	1	9	0	30	0	60	0	90
245	0	84	1	3	0	0	1	0	5	24	0	0	0	0	0	0	3	1	2	2	2	2	1	1	1	0	31	0	61	0	91	0	31	0	61	0	91	0	30	0	60	0	90
246	0	86	0	3	0	0	1	0	7	15	0	0	0	2	0	0	2	1	3	3	3	2	2	1	1	0	31	0	61	0	91	0	31	0	61	0	91	0	30	0	60	0	90
247	0	93	0	2	0	1	0	0	6	14	0	0	0	2	0	0	2	1	3	3	3	2	2	1	1	0	31	0	61	1	85	0	31	0	61	0	91	0	30	0	60	0	90
248	0	75	1	3	0	0	1	0	7	13	0	0	0	0	0	0	2	2	3	2	2	2	2	0	0	1	5	1	5	1	5	1	8	1	8	1	8	0	30	0	60	0	90
249	0	86	0	4	0	0	0	1	6	14	0	0	0	3	0	0	3	1	3	3	3	2	2	1	0	0	31	1	33	1	33	0	31	1	33	1	33	0	30	0	60	0	90
250	0	88	0	2	0	1	0	0	7	13	0	0	0	3	0	0	3	2	3	3	3	2	2	1	1	1	2	1	2	1	2	0	31	0	61	0	91	1	2	1	2	1	2
251	0	86	1	3	0	0	1	0	5	12	0	0	0	0	0	0	2	1	2	2	2	1	1	0	0	0	31	1	37	1	37	0	31	1	37	1	37	0	30	0	60	0	90
252	0	86	1	3	0	0	1	0	6	10	0	0	0	0	0	0	2	0	2	2	2	2	1	1	0	0	31	0	61	0	91	0	31	0	61	0	91	0	30	0	60	0	90
253	0	79	0	3	0	0	1	0	5	14	0	0	0	0	0	0	3	0	1	1	1	1	2	1	1	0	31	0	61	0	91	0	31	0	61	0	91	0	30	0	60	0	90
254	0	81	1	3	0	0	1	0	5	14	0	0	0	0	0	0	1	0	1	1	1	1	1	0	1	0	31	0	61	0	91	0	31	0	61	0	91	0	30	0	60	0	90
